# Supplementary material for: CircInpp5b Ameliorates Renal Interstitial Fibrosis by Promoting the Lysosomal Degradation of DDX1
Source: Biomolecules. 2024 May 23;14(6):613. doi: 10.3390/biom14060613 (PMC11201918; doi:10.3390/biom14060613)
Supplement: Supplementary file 1 [file biomolecules-14-00613-s001.zip]

Archive with 1 entries (1 files):
- biomolecules-2954392-supplementary.pdf
